# Supplementary material for: Statistical Treatment of Looking-Time Data
Source: Dev Psychol. 2016 Feb 4;52(4):521–36. doi: 10.1037/dev0000083 (PMC4817233; doi:10.1037/dev0000083)
Supplement: Supplementary file 1 [file z2p001163626so1.xls]

## Sheet: In-House Data set, Individual L
Study	Experiment	N	Condition	Mean (s)	SD (s)	Individual Looking Times (s)
						1	2	3	4	5	6	7	8	9	10	11	12	13	14	15	16	17	18	19	20	21	22	23	24
Hernik (unpublished)	1	24	Inc	13.8183	6.62474	10.4	16.24	7.08	16.28	9.8	6.68	7.72	21.52	11.28	18.52	14.6	20.28	14.24	10.84	25.88	28.4	7.12	11	10.8	8.2	9.28	7.28	27.04	11.16
			Con	11.91	4.15333	11.2	12.4	20.56	15.28	9.52	8.2	18.36	13.08	10.64	13.52	7.68	13.92	8.44	9.56	13.24	8.32	10.2	7.76	9.36	11.36	20.4	8.2	18.48	6.16
Hernik & Csibra (2015)	pilot	16	Inc	14.5875	12.9008	12.04	5.48	6.68	8.4	40.72	4.24	16.08	8.2	10.12	44.88	6.16	25.56	24.48	2.28	13.12	4.96
			Con	19.49	15.7744	39.48	4.08	17.24	5.96	55	2.96	34.04	12.28	36.2	33.8	10.28	21	6.48	5.6	21.12	6.32
	1	16	Inc	14.1188	9.96509	8.92	21.36	7.48	9.36	8.6	11.44	42.64	18.52	7.62	11.52	7.62	13.62	8.84	5.06	30.54	12.76
			Con	11.1675	7.36896	6.3	12.06	5.6	9.72	5.9	8.78	27.4	16.28	12.48	7.64	9.26	6.06	4.48	5.5	28.82	12.4
	2	16	Inc	14.0837	10.4107	14.42	8.62	32.42	5.28	4.92	13.22	28.32	34.94	6.36	6.7	7.48	4.44	10.18	26.92	9.14	11.98
			Con	17.1312	11.1025	39.48	14.78	31.04	7.24	15.48	12.1	7.84	25.14	6.14	14.76	20.42	4.48	18.8	37.22	4.26	14.92
	3	16	Inc	12.8687	6.64348	17.28	6.98	20.94	12.9	6.92	12.68	8.42	6	7.26	14.74	14.02	31.48	13.36	10.86	15.86	6.2
			Con	11.28	4.24713	14.9	10.86	15.5	9.96	8.32	11.66	13.48	4.16	10.64	7.32	8.74	18.58	10.86	18.86	11.66	4.98
Hernik, Fearon, & Southgate (in preparation)	1	16	Inc	22.7362	11.2322	31.4	31.08	12.46	31.74	35.42	30.06	12.84	11.32	23.82	15.56	48.74	18.24	7.92	16.52	12.32	24.34
			Con	17.5463	10.3486	17.78	25.98	6.22	6.66	35.18	20.68	7.4	11.38	17.06	7.8	39.9	8.26	9.28	23.8	20.28	23.08
	2	16	Inc	17.1987	9.36825	11.14	30.54	14.86	7.5	8.78	33.48	22.1	24.22	15.38	34.74	13.96	7.86	20.06	14.52	7.58	8.46
			Con	18.3687	11.8103	6.88	34.28	16.46	7.42	36.58	7.98	38.68	32.12	11	17.76	12.28	31.4	7.18	12.1	9.4	12.38
Hernik & Haman (in preparation)	1	16	Inc	11.6575	9.39796	12.32	10.16	3.12	13.88	7.8	4.48	24.52	4.48	10.88	13.12	5.12	5.04	6.44	3.04	28.12	34
			Con	5.93	2.70042	6.08	6.68	2.96	2.8	8.64	2.76	5.92	8.48	10.32	6	5.2	2	5.8	2.84	9	9.4
	2	16	Inc	6.1575	2.56992	3.88	3.72	3.72	11	5.48	8.32	12.28	7.08	7.64	5.2	6.92	4.44	4.6	4.84	4.6	4.8
			Con	9.395	5.52598	5.92	6.4	4.72	12.88	8.8	18.16	13.52	7.72	8.6	3.28	14.56	4.36	8.88	3.68	6.28	22.56
	3	16	Inc	11.785	6.98724	13.96	6.64	3.32	7.24	8.8	16.28	14.68	4.24	10.84	17.92	5.28	3.76	24.72	11.08	25.8	14
			Con	9.4775	6.41855	19.72	7.44	4.8	5.68	13.64	8.36	9.72	9.52	8.56	12.2	5.68	4.88	27.72	4.96	5.96	2.8
Hernik & Southgate (2012)	1 (Exp)	16	Inc	10.7575	6.59992	8.32	18.76	14.2	3.96	19.92	7.44	8.08	24.76	2.48	12.6	5.68	2.8	8.64	16.36	12.56	5.56
			Con	7.385	4.91324	5.64	6.44	8.88	3.6	9.84	2.92	6.32	9.96	4.8	9.04	4.32	4.48	2.6	21.32	14.4	3.6
	1 (Cont	16	Inc	5.1025	2.50669	2.12	5.08	8.76	4.72	2.12	6.28	7.92	5.08	11.12	4.88	3.08	4.76	3.96	3.64	2.12	6
			Con	5.9925	2.92401	7.04	10.04	6.68	3.12	2.84	4.96	3.56	12.48	4.32	7.36	9	3.12	3.12	5.4	3.96	8.88
	2	16	Inc	7.55	4.48898	3.52	18.88	2.68	12.08	6.08	8.64	4.56	12.36	2.68	8.84	9.88	10.76	3.64	5.56	3.36	7.28
			Con	9.7225	7.58375	6.56	5.2	5	22.28	2.68	26.92	4.04	7.4	3.16	13.44	3	9.6	2.64	12.56	11	20.08
Mascaro & Csibra (2012)	1 (9m)	16	Inc	17.9788	12.3466	7.22	33.3	40.3	13.3	1.7	15.94	21.78	12.62	30.7	6.86	36.58	3.94	23.46	24.18	9.12	6.66
			Con	19.95	10.2545	12.18	15.82	35.14	28.74	16.86	26.7	33.78	17.78	25.9	5.14	34.9	10.02	12.3	16.26	3.42	24.26
	1 (12m)	16	Inc	14.0063	9.50438	9.22	7.3	7.58	15.92	10.42	20.22	15.62	6.7	15.62	10.34	6.98	6.06	21.9	28.62	38.66	2.94
			Con	9.66875	10.3245	3.9	1.6	2.3	3.06	9.34	20.14	19.9	4.02	38.82	3.7	4.7	5.5	10.06	4.9	21.38	1.38
	2 (12m)	16	Inc	14.8369	11.1306	21.18	22.14	5.82	16.58	18.98	9.52	5.86	6.3	13.9	39.22	1.78	36.23	5.3	4.54	9.5	20.54
			Con	13.4775	8.76109	21.5	5.74	7.54	18.74	33.78	16.06	8.3	11.98	19.74	16.18	4.58	8.22	12.94	24.82	1.3	4.22
	2 (15m)	16	Inc	19.47	10.1721	17.94	25.54	10.86	35.1	7.58	37.5	11.82	5.02	11.5	16.62	24.42	33.26	13.02	25.1	11.14	25.1
			Con	12.66	8.4799	2.9	18.94	6.58	6.42	11.42	29.62	7.78	11.62	21.74	14.66	21.86	11.06	5.06	25.3	5.5	2.1
	3 (12m)	16	Inc	13.3675	9.23759	6.54	27.98	21.18	17.54	4.9	23.22	5.54	8.14	2.2	4.62	7.2	4.62	12.46	24.62	28.86	14.26
			Con	15.4975	12.165	5.22	29.02	26.84	10.9	3.42	18.2	2.1	18.74	7.3	11.9	24.86	39.98	7.1	5.02	34.02	3.34
	3 (15m)	16	Inc	15.695	9.06461	16.26	22.58	8.06	11.7	18.46	30.38	20.42	21.9	24.9	18.18	4.38	29.78	10.14	1.86	6.82	5.3
			Con	16.1075	10.6206	12.3	19.58	14.42	13.22	12.5	16.66	7.3	16.58	40.74	11.38	11.14	34.3	5.98	2.82	7.62	31.18
	4 (Fam)	16	Inc	22.2125	10.9908	13.26	34.22	21.38	22.5	9.38	40.3	21.06	34.98	6.94	28.58	24.14	38.78	20.18	12.9	5.26	21.54
			Con	15.52	9.52487	6.7	14.1	15.42	20.3	12.62	27.7	17.62	26.9	7.86	3.46	36.06	18.9	6.14	7.46	4.34	22.74
	4 (Nov)	16	Inc	16.2025	9.60092	21.22	37.18	30.02	6.26	9.22	18.58	3.38	10.54	18.94	20.46	17.5	17.7	9.18	3.42	25.86	9.78
			Con	16.76	8.43439	24.54	17.1	22.42	14.18	30.94	11.38	16.1	10.98	13.14	5.58	10.66	11.14	25.02	3.26	32.22	19.5
Mascaro & Csibra (2014)	1 (Con)	24	Inc	17.62	9.19505	24.66	13.26	5.14	19.3	6.94	19.22	19.14	18.94	8.1	37.86	15.82	8.06	19.1	12.3	17.14	21.54	31.74	20.86	13.9	21.5	6.14	39.98	10.5	11.74
			Con	11.6267	9.49287	10.06	7.74	9.22	1.5	4.86	9.3	10.22	8.74	17.66	37.58	1.78	5.34	10.14	6.58	8.54	4.94	4.74	33.3	15.82	14.42	9.26	31.18	7.38	8.74
	1 (Dis)	24	Inc	15.7717	9.58555	11.42	21.46	3.1	6.3	7.66	19.18	16.26	3.42	4.82	20.42	10.62	7.58	16.14	21.02	15.74	37.54	13.38	12.18	39.74	11.78	13.78	28.86	13.06	23.06
			Con	16.0017	11.1052	33.9	20.1	27.54	6.7	23.3	6.9	7.22	6.54	13.74	6.82	1.58	5.5	17.9	27.34	5.62	38.3	8.34	5.54	1.78	24.94	24.46	14.66	23.38	31.94
	2 (Lin)	24	Inc	18.4546	11.145	12.82	26.3	6.54	23.42	33.82	4.98	15.02	11.94	7.18	8.22	10.5	36.78	37.62	20.06	12.94	12.5	33.25	10.54	24.58	38.3	26.3	12.94	3.58	12.78
			Con	13.4129	10.6812	6.3	24.1	3.74	21.94	14.34	4.66	5.38	21.42	24.86	12.22	6.66	2.58	40.46	5.1	33.25	13.5	6.26	3.94	12.94	26.3	18.22	2.38	2.1	9.26
	2 (Cir)	24	Inc	19.1475	10.9382	23.54	4.54	35.94	26.06	6.18	7.86	34.3	9.22	11.06	6.38	27.22	14.1	18.98	38.38	22.38	16.62	10.26	6.58	24.42	15.66	26.6	17.34	41.54	14.38
			Con	18.2733	10.3928	25.82	11.3	35.06	25.06	8.74	10.5	15.42	17.62	17.74	24.98	18.34	7.5	38.42	20.42	1.38	30.62	6.82	12.94	38.34	20.02	6.9	5.74	23.1	15.78
Mascaro & Csibra (in preparation)	1	16	Inc	15.2575	8.63465	9.08	13.32	5.92	18.2	17.52	8.08	9.6	29.84	25.84	14.96	1.64	5.88	12.32	23.28	19	29.64
			Con	9.78	8.04871	7.96	19.88	4	14.36	3.08	6.92	7.12	0.8	26.68	5.36	7.92	2.96	25.4	7.44	2.72	13.88
	2	16	Inc	9.435	7.31794	3.04	18.28	4.76	9.64	5.92	3.32	6.88	14.24	29.8	3.68	3.04	6.92	9.64	11.52	3.72	16.56
			Con	6.8	8.30235	1.92	1.56	0.64	5.4	3.2	2.72	13.8	9.56	30.8	1.28	2.52	19.2	1.36	2	2.88	9.96
Tatone & Csibra (in preparation 1)	1	16	Inc	15.9225	7.83763	24.16	16.96	6.8	14.4	15.12	25.32	21.56	4.48	13.72	9.72	9.68	28.88	9.24	24.8	23.32	6.6
			Con	9.2375	4.55496	15.2	8.16	16.4	9.44	13.2	12.72	1.08	11.4	3.72	6.12	14.12	12.64	4.92	4.96	7.24	6.48
	2	16	Inc	13.6256	7.71859	14.64	8.76	6.04	12.52	12.2	25.23	7.14	23.32	5.92	5.56	17.84	21.68	16.24	6.68	28.32	5.92
			Con	17.3575	10.0099	17.16	29.12	13	6.96	15.8	28.24	41.4	10.52	18.64	12.28	28.88	16.68	9.32	7.92	17.76	4.04
	3	16	Inc	19.865	15.2856	5.8	18.44	19.36	16.28	5.56	49.76	22.28	20.72	9.76	11.12	8.56	11	60	9.12	28.36	21.72
			Con	11.185	7.05631	8.2	9.72	5.4	4.64	9.68	20.24	11.48	6.64	18.72	4.8	20.72	13.8	27.2	3.2	5.24	9.28
	4	16	Inc	14.2325	10.2803	10.72	12.28	15.64	7.76	12.8	12.48	37.32	15.4	24.96	12.04	36.64	5.32	9.76	4.04	5.52	5.04
			Con	8.8	6.23832	6.88	9.64	6.84	2.12	6.2	5.48	22.44	12.76	8.84	5.44	14.96	3.2	5.44	3.36	22.08	5.12
Tatone & Csibra (in preparation 2)	1	16	Inc	29.2188	13.1439	26.92	21.24	34.92	34.6	30.88	15	34.76	21.2	19.42	17.8	60	49.04	22.92	15.88	45	17.92
			Con	22.4813	15.7883	5.92	7.8	41.48	12.64	21.24	9.48	19.4	21.12	35.44	9.76	60	15.16	35.24	3.56	39.72	21.74
	2	16	Inc	16.3575	12.4117	4.44	10.32	44.24	9.72	43.76	19.32	19.8	13.44	27.32	6.08	6.64	6	11	8.96	18.32	12.36
			Con	16.69	14.0577	7.16	18.08	60	10.32	17.72	33.28	24.12	5.68	13.52	14	17.12	2.8	4.56	11.32	20.68	6.68
	3	16	Inc	13.435	11.0744	14.16	44.44	2.4	2.32	18.84	18.04	8.28	26.56	5.08	3.44	18.92	18.08	9.12	7.12	14.8	3.36
			Con	11.07	10.9873	7.48	46.8	3.24	2.68	12.04	20.96	13.12	8.84	7.2	4.12	5.08	5.56	9.92	19.92	4.48	5.68
Tatone & Csibra (unpublished)	1	16	Inc	28.4238	16.3825	13.8	55.04	27.32	40.56	22.24	23.4	54.36	24.92	4.48	29.42	58.6	6.32	25.8	20.96	15.8	31.76
			Con	24.6425	14.2576	10.12	60	20.88	33.24	15.84	27.84	34.96	7.28	16.88	10.64	14.56	18.96	15.16	32.96	45.4	29.56
	2	16	Inc	21.415	11.6316	4.88	18	17.12	14.84	10.48	32.56	2.36	16.08	43.12	28.4	39.16	16.6	24.2	22.88	34.28	17.68
			Con	18.5412	14.5281	3.32	30.02	14.72	60	14.32	13.92	8.44	20.72	35.64	30.84	12.8	8.08	4.64	14.92	7.2	17.08
	3	16	Inc	9.4925	8.4054	11.96	33.96	5.32	7.32	2.96	21.8	9.4	11.52	5.6	1.68	3.16	15.48	4.44	2.6	7.64	7.04
			Con	9.3275	8.28277	3.44	16.64	2.36	1.72	5.76	17.24	13.12	11.2	7.64	3.4	8.16	34.84	7.36	6.64	4.72	5
	4	16	Inc	14.425	10.2235	9.4	15.44	17.56	9.6	13.44	6.08	12.84	18.28	6.2	11.44	46.4	27.56	7.4	8.84	6.16	14.16
			Con	14.915	15.8982	11.52	6	19.8	8.36	6.28	5.68	22.04	2.08	20	7.24	60	4.92	43.8	3.88	7.32	9.72
Tatone, Geraci, & Csibra (2015)	1	16	Inc	23.3731	14.2615	26.68	18.68	49.4	11.4	14.6	40.08	40.45	4.76	23.6	12.4	25.6	8.72	7.68	12.08	37.24	40.6
			Con	14.6906	9.14929	21.76	20.44	35.89	15.84	17.2	10.56	33.08	7	10.6	7.2	14.56	8.52	6.44	10.48	5.76	9.72
	2	16	Inc	19.6544	13.5582	7.32	31.24	18.12	15.36	6.28	11.29	6.56	22.8	35.56	20.68	16.92	28.72	25.96	55.28	4.64	7.74
			Con	17.7575	10.4712	11.96	44.16	18.12	19.92	8.04	31.24	8.52	22.32	13.2	6.52	11.76	17	13.8	28.88	23.84	4.84
	3	16	Inc	21.28	14.6512	35.92	60	14.28	16.56	24.24	8.64	7.76	37.04	26.88	20.56	17.92	10.92	10.04	34.08	3.8	11.84
			Con	11.72	6.53385	7.8	14.56	7.76	6.72	23.36	5.68	14.28	10.72	4.36	10.48	16.16	5.64	5.48	20.2	9.6	24.72
	4	16	Inc	12.5475	9.28039	8.32	5.32	7.56	9.24	17.64	15.4	9.76	37.48	4.52	3.4	6.32	29.28	14.88	7.04	9.16	15.44
			Con	12.0244	9.74639	4.72	4.36	43.04	9.64	9.12	5.44	8.48	18.84	6.36	4.52	13.83	9	11.68	5.8	17.48	20.08
	5	16	Inc	15	13.1202	8.44	7.84	9.2	14.2	28.92	11.68	7	59	9.4	5.88	10.88	11.44	7.96	16.24	21.04	10.88
			Con	20.9462	17.5857	6.72	20.84	22.6	52.92	60	11.76	27.32	45	24.52	6.48	6.76	10.58	4.36	3.48	19.12	12.68
	6	16	Inc	12.79	8.83854	4.08	7.92	5.36	5.36	8.52	14.72	40.48	9.16	7.6	11.88	17.24	15	9.92	21.24	16.8	9.36
			Con	8.72688	4.29779	3.2	6.32	4.4	16.6	12.12	5.92	12.56	5.68	5.4	6.68	10.44	14.48	3.14	12.04	13.33	7.32
	7	16	Inc	14.8287	11.6541	3.56	6.68	30.2	10.28	9.76	8.44	6.52	5.36	5.36	14.6	29.44	9.6	31.74	11.16	12.76	41.8
			Con	15.3013	8.08332	5.64	7.04	5.64	22.24	30.8	15.04	18.24	22.56	18.2	14.36	14.96	9.8	23.68	5.46	6.4	24.76
Tatone, Hernik, & Csibra (in preparation)	1	16	Inc	22.67	17.751	10.88	20.4	60	10.84	11.18	12.16	55.88	23.6	2.54	15.48	17.52	34.84	18.72	16.44	48.4	3.84
			Con	10.3425	7.65407	2.6	6.84	14.88	1.64	17.12	7.6	18.32	15.48	4.44	3.56	21.12	26	5.64	1	12.28	6.96
	2	16	Inc	11.2025	7.26921	1.88	17.84	5.96	23.76	20.2	7.08	14.68	8.16	3.12	12.2	7.08	4.48	6.32	10.52	25.48	10.48
			Con	6.85625	5.67513	13.36	1.12	5.56	9.48	2.76	1.02	6.36	2.36	7.12	13.2	1	6.12	4.16	8.48	22.36	5.24

## Sheet: In-House Data Set, Statistics
					Raw Data (s)									Log-Transformed Data (10-based)									Log Bayes Factors
					Consistent Test		Inconsistent Test		Difference					Consistent		Inconsistent		Difference					µ0=0, σ0=σ1		µ0=0, σ0=0.2
	Study	Experiment	Age (months)	N	Mean	SD	Mean	SD	Mean	SD	Corr.	t stat.	P value	Mean	SD	Mean	SD	Mean	SD	Corr.	t stat.	P value	µ1=0.2 σ1=0.3	µ1=-0.2 σ1=0.3	µ1=𝒩(0,0.2) σ1=0.3
	Hernik (unpublished)	1	12	24	11.91	4.15333	13.8183	6.62474	1.90833	7.41426	0.11205	1.26093	0.219975	1.05222	0.14479	1.09677	0.19548	0.04455	0.229475	0.11526	0.951081	0.351451	-1.28422	-3.34778	-0.460847
	Hernik & Csibra (2015)	pilot	12	16	19.49	15.7744	14.5875	12.9008	-4.9025	12.3131	0.64778	-1.59261	0.132098	1.13492	0.39842	1.02127	0.36243	-0.11365	0.301483	0.68975	-1.50788	0.152357	-3.29876	0.210756	0.429827
		1	13.5	16	11.1675	7.36896	14.1188	9.96509	2.95125	4.69126	0.89604	2.51638	0.0237256	0.97834	0.24159	1.07602	0.24464	0.09768	0.147339	0.81641	2.65185	0.0181243	-0.0358208	0	0.152729
		2	13.5	16	17.1313	11.1025	14.0838	10.4107	-3.0475	10.3171	0.54162	-1.18154	0.255784	1.14073	0.30586	1.04779	0.29908	-0.09294	0.285867	0.55356	-1.30047	0.213067	-2.97899	-0.109006	0.0785448
		3	13.5	16	11.28	4.24713	12.8688	6.64348	1.58875	5.16857	0.62837	1.22955	0.237805	1.01941	0.18302	1.06176	0.20715	0.04235	0.16806	0.63509	1.00797	0.329452	-0.890116	0	-0.483405
	Hernik, Fearon, & Southgate (in preparation)	1	6	16	17.5463	10.3486	22.7362	11.2322	5.19	8.03988	0.72531	2.58213	0.0208264	1.17034	0.26642	1.30548	0.22173	0.13514	0.219641	0.60859	2.46111	0.0264575	0.542562	0	0.868799
		2	6	16	18.3687	11.8103	17.1988	9.36825	-1.17	13.731	0.17492	-0.340835	0.737955	1.18129	0.27507	1.17594	0.23505	-0.00535	0.32732	0.1842	-0.0653795	0.948735	-1.6266	-1.4614	-0.628311
	Hernik & Haman (in preparation)	1	14	16	5.93	2.70042	11.6575	9.39796	5.7275	8.35078	0.50985	2.74346	0.0150834	0.72239	0.22794	0.9473	0.32893	0.22491	0.275975	0.56012	3.25986	0.00527563	1.92861	0	3.52256
		2	14	16	9.395	5.52598	6.1575	2.56992	-3.2375	4.89119	0.46535	-2.64762	0.0182782	0.90645	0.24764	0.75923	0.1612	-0.14722	0.205115	0.56662	-2.87098	0.0116607	-3.81708	0.729077	1.14885
		3	14	16	9.4775	6.41855	11.785	6.98724	2.3075	6.81532	0.48576	1.3543	0.195692	0.90298	0.25219	0.99248	0.2811	0.0895	0.292009	0.40449	1.22599	0.239102	-0.16212	0	0.0270165
	Hernik & Southgate (2012)	1 (Exp)	9	16	7.385	4.91324	10.7575	6.59992	3.3725	5.4199	0.59092	2.48897	0.0250447	0.79405	0.25497	0.94413	0.30034	0.15008	0.236207	0.64917	2.5415	0.0225753	0.773235	0	1.21866
		1 (Cont)	9	16	5.9925	2.92401	5.1025	2.50669	-0.89	3.87007	-0.00983	-0.91988	0.372192	0.73051	0.20823	0.65884	0.21624	-0.07167	0.284806	0.10018	-1.00658	0.330099	-2.65058	-0.437415	-0.208924
		2	9	16	9.7225	7.58375	7.55	4.48898	-2.1725	7.92951	0.21718	-1.09591	0.290404	0.86662	0.33699	0.80625	0.26107	-0.06037	0.347166	0.34783	-0.695576	0.49733	-2.47611	-0.611887	-0.331428
	Mascaro & Csibra (2012)	1 (9m)	9	16	19.95	10.2545	17.9788	12.3466	-1.97125	10.4707	0.58431	-0.753051	0.463076	1.22556	0.2925	1.1251	0.38677	-0.10046	0.365378	0.44925	-1.09979	0.288761	-3.0951	0.0071024	0.197955
		1 (12m)	12	16	9.66875	10.3245	14.0062	9.50438	4.3375	10.2352	0.46964	1.69513	0.110703	0.78453	0.42599	1.05877	0.28786	0.27424	0.313811	0.67627	3.49561	0.00325272	2.69027	0	5.54422
		2 (12m)	12	16	13.4775	8.76109	14.8369	11.1306	1.35938	13.4356	0.10322	0.404709	0.691404	1.01872	0.35908	1.04359	0.36601	0.02487	0.464127	0.18048	0.214338	0.83317	-1.16001	-1.92799	-0.579878
		2 (15m)	15	16	12.66	8.4799	19.47	10.1721	6.81	10.763	0.34512	2.5309	0.0230541	0.99423	0.33792	1.22632	0.25274	0.23209	0.392841	0.13901	2.3632	0.0320449	2.03947	0	3.79196
		3 (12m)	12	16	15.4975	12.165	13.3675	9.23759	-2.13	12.5377	0.33872	-0.679551	0.507141	1.03621	0.4034	1.0108	0.34417	-0.02541	0.443115	0.30576	-0.229376	0.821675	-1.93633	-1.15167	-0.577649
		3 (15m)	15	16	16.1075	10.6206	15.695	9.06461	-0.4125	10.1352	0.47907	-0.162799	0.87285	1.11966	0.29479	1.09647	0.34301	-0.02319	0.296936	0.5755	-0.312391	0.759044	-1.90205	-1.18595	-0.586508
		4 (Fam)	15	16	15.52	9.52487	22.2125	10.9908	6.6925	9.71639	0.55935	2.75514	0.0147331	1.10083	0.3056	1.28264	0.26369	0.18181	0.270096	0.55824	2.69252	0.0167074	1.26315	0	2.08329
		4 (Nov)	15	16	16.76	8.43439	16.2025	9.60092	-0.5575	11.3903	0.20733	-0.195781	0.847409	1.16055	0.26421	1.12098	0.31051	-0.03957	0.340197	0.30775	-0.46526	0.648429	-2.15496	-0.933039	-0.502103
	Mascaro & Csibra (2014)	1 (Con)	15	24	11.6267	9.49287	17.62	9.19505	5.99333	8.85474	0.55138	3.31587	0.0030128	0.94642	0.33586	1.18763	0.237	0.24121	0.358265	0.25511	3.29834	0.00314271	3.27042	0	6.58254
		1 (Dis)	15	24	16.0017	11.1052	15.7717	9.58555	-0.23	13.6279	0.13851	-0.0826807	0.934821	1.06887	0.38853	1.11475	0.29066	0.04588	0.483597	0.00703	0.464778	0.646461	-1.25342	-3.37858	-0.445773
		2 (Lin)	15	24	13.4129	10.6812	18.4546	11.145	5.04166	12.1779	0.37801	2.02818	0.0542773	0.97985	0.38376	1.18117	0.29021	0.20132	0.376117	0.40414	2.62223	0.0152316	2.34657	0	4.3701
		(2 (Cir)	15	24	18.2733	10.3928	19.1475	10.9382	0.87417	12.2564	0.34059	0.349412	0.729959	1.17089	0.32794	1.20435	0.27861	0.03346	0.383318	0.20921	0.427634	0.672895	-1.54107	-3.09093	-0.569276
	Mascaro & Csibra (in preparation)	1	14	16	9.78	8.04871	15.2575	8.63465	5.4775	10.7028	0.17835	2.04714	0.0585802	0.83884	0.40362	1.09392	0.32688	0.25508	0.517352	0.00804	1.9722	0.0673154	2.39444	0	4.71154
		2	14	16	6.8	8.30235	9.435	7.31794	2.635	6.54985	0.65492	1.6092	0.128413	0.57798	0.47626	0.86808	0.30937	0.2901	0.41914	0.49838	2.76853	0.0143413	2.93514	0	6.27909
	Tatone & Csibra (in preparation 1)	1	12	16	9.2375	4.55496	15.9225	7.83763	6.685	9.15243	-0.02228	2.92163	0.0105226	0.89165	0.30202	1.14314	0.24611	0.25149	0.416027	-0.14319	2.41802	0.0287919	2.33901	0	4.56222
		2	12	16	17.3575	10.0099	13.6256	7.71859	-3.73187	11.987	0.10411	-1.24531	0.232122	1.16939	0.26382	1.06631	0.25399	-0.10308	0.322038	0.22697	-1.28035	0.219869	-3.13556	0.0475552	0.241739
		3	12	16	11.185	7.05631	19.865	15.2856	8.68	12.874	0.54562	2.69691	0.0165609	0.96944	0.27247	1.1982	0.29788	0.22876	0.343949	0.27522	2.66039	0.0178174	1.98805	0	3.66596
		4	12	16	8.8	6.23832	14.2325	10.2803	5.4325	8.37067	0.58109	2.59597	0.0202609	0.85303	0.28904	1.06089	0.28869	0.20786	0.263484	0.58397	3.15556	0.00653161	1.66536	0	2.91673
	Tatone & Csibra (in preparation 2)	1	15	16	22.4812	15.7883	29.2188	13.1439	6.7375	13.1533	0.6	2.04892	0.0583858	1.23956	0.34121	1.42797	0.1837	0.18841	0.287981	0.53635	2.61698	0.0194307	1.36505	0	2.28391
		2	12	16	16.69	14.0577	16.3575	12.4117	-0.3325	10.7224	0.6783	-0.124039	0.902931	1.10139	0.33838	1.1135	0.29805	0.01211	0.283863	0.60834	0.170646	0.866783	-1.35702	-1.73098	-0.618621
		3	12	16	11.07	10.9872	13.435	11.0744	2.365	8.09662	0.73065	1.16839	0.260885	0.91086	0.32892	0.98148	0.38923	0.07062	0.312894	0.63187	0.902799	0.380902	-0.453627	0	-0.221191
	Tatone & Csibra (unpublished)	1	15	16	24.6425	14.2576	28.4237	16.3825	3.78125	17.1203	0.38223	0.883453	0.390932	1.32479	0.25228	1.36846	0.31044	0.04367	0.344767	0.26261	0.506661	0.619759	-0.869735	0	-0.474082
		2	12	16	18.5413	14.5281	21.415	11.6316	2.87375	17.3006	0.13921	0.664428	0.516501	1.15454	0.33056	1.24298	0.32994	0.08844	0.378439	0.34355	0.934788	0.364703	-0.178486	0	0.0115303
		3	12	16	9.3275	8.28277	9.4925	8.4054	0.165	7.74298	0.56953	0.0852385	0.933199	0.84129	0.34148	0.84371	0.35049	0.00242	0.336346	0.52416	0.0287799	0.97742	-1.50664	-1.58136	-0.630181
		4	12	16	14.915	15.8982	14.425	10.2234	-0.49	13.5918	0.53076	-0.144204	0.887259	0.99909	0.38651	1.08658	0.24382	0.08749	0.427635	0.13763	0.818362	0.425961	-0.193154	0	-0.00219216
	Tatone, Geraci, & Csibra (2015)	1	12	16	14.6906	9.14929	23.3731	14.2615	8.6825	12.1861	0.5311	2.84996	0.0121675	1.09877	0.24483	1.27888	0.30468	0.18011	0.282277	0.48993	2.55225	0.0220992	1.2369	0	2.03278
		2	12	16	17.7575	10.4712	19.6544	13.5582	1.89688	13.2745	0.41297	0.571586	0.576068	1.1786	0.26186	1.19341	0.31444	0.01481	0.317614	0.40464	0.186516	0.85454	-1.31533	-1.77267	-0.612653
		3	12	16	11.72	6.53385	21.28	14.6512	9.56	14.8998	0.18461	2.56647	0.0214844	1.00745	0.23836	1.23176	0.30848	0.22431	0.347286	0.21329	2.58358	0.0207664	1.91935	0	3.50043
		4	12	16	12.0244	9.74639	12.5475	9.28039	0.52312	12.5545	0.12992	0.166672	0.869854	0.98502	0.28018	1.00701	0.28377	0.02199	0.31999	0.35616	0.274884	0.787156	-1.20447	-1.88353	-0.590959
		5	12	16	20.9462	17.5857	15	13.1202	-5.94625	14.8083	0.56801	-1.6062	0.129072	1.17397	0.38041	1.08688	0.25486	-0.08709	0.341834	0.47872	-1.01909	0.324316	-2.88867	-0.19933	-0.00792568
		6	12	16	8.72688	4.29779	12.79	8.83854	4.06312	8.05683	0.41697	2.01723	0.0619342	0.88638	0.2316	1.03273	0.25298	0.14635	0.241086	0.50792	2.42818	0.0282244	0.715644	0	1.12788
		7	12	16	15.3012	8.08332	14.8287	11.6541	-0.4725	12.8308	0.19388	-0.147302	0.884856	1.11702	0.26284	1.05928	0.31529	-0.05774	0.378961	0.1501	-0.609456	0.551343	-2.43551	-0.652494	-0.356932
	Tatone, Hernik, & Csibra (in preparation)	1	15	16	10.3425	7.65407	22.67	17.7509	12.3275	15.1324	0.53247	3.25856	0.00528968	0.86413	0.41569	1.22191	0.37674	0.35778	0.416922	0.44987	3.43258	0.00370183	3.98012	0	9.87926
		2	15	16	6.85625	5.67513	11.2025	7.26921	4.34625	7.57014	0.33623	2.29652	0.0364685	0.68118	0.40981	0.9526	0.31731	0.27142	0.518694	-0.00157	2.0931	0.0537478	2.64672	0	5.41788

## Sheet: Literature Data Set, Statistics
					Raw Data (s)									Estimated Log-Transformed Data (10-based)									Log Bayes Factors
					Consistent Test		Inconsistent Test		Difference					Consistent		Inconsistent		Difference					µ0=0, σ0=σ1		µ0=0, σ0=0.2
	Study	Experiment	Age (months)	N	Mean	SD	Mean	SD	Mean	SD	Corr.	t stat.	P value	Mean	SD	Mean	SD	Mean	SD	Corr.	t stat.	P value	µ1=0.2 σ1=0.3	µ1=-0.2 σ1=0.3	µ1=𝒩(0,0.2) σ1=0.3
	Bahrick et al. (2013)	1 (Synch)	2	16	9.62	9.52	13.42	10.45	3.8	9.1018	0.587985	1.67	0.115649	0.834917	0.358852	1.02483	0.298992	0.189914	0.325752	0.522195	2.33201	0.034047	1.38828	0	2.33064
		1 (Uni)	2	16	7.94	4.64	19.31	12.4	11.37	10.4073	0.582046	4.37	0.000548937	0.836025	0.235398	1.21081	0.255188	0.374785	0.241618	0.517339	6.20458	1.68593e-05	4.24267	0	10.902
		1 (Asynch)	2	16	5.91	3.42	22.27	13.12	16.36	12.4411	0.323718	5.26	9.60913e-05	0.708868	0.233404	1.28302	0.237054	0.574156	0.277126	0.306104	8.28728	5.56144e-07	7.32097	0	26.4355
		2 (Synch)	3	16	10.67	5.15	21.9	14.44	11.23	12.2732	0.567491	3.66	0.00232177	0.98269	0.198744	1.26206	0.260937	0.279365	0.234869	0.505437	4.75781	0.000254089	2.7694	0	5.77719
		2 (Uni)	3	16	8.91	6.56	23.18	15.57	14.27	17.2447	-0.0583597	3.31	0.00476029	0.855826	0.285818	1.28425	0.265018	0.428427	0.391004	-0.00632073	4.38283	0.000534997	5.07091	0	14.4396
	Beier & Spelke (2012)	1 (9m)	9	16	17.1	9.2	16.6	9.2	-0.5					1.17779	0.218973	1.16194	0.224767	-0.0158484	0.245913	0.386	0.257789	0.800073	-1.7887	-1.2993	-0.610039
		1 (10m)	10	16	13.9	6.4	25.1	16.8	11.2					1.10126	0.190432	1.31929	0.264235	0.218027	0.259303	0.386	3.36327	0.00426761	1.82233	0	3.27223
		2 (9m)	9	16	22.5	12.4	21	9.6	-1.5					1.29459	0.223661	1.28101	0.189193	-0.01358	0.230545	0.386	0.235615	0.816918	-1.75367	-1.33433	-0.61552
		2 (10m)	10	16	14.2	5.2	19.6	5.6	5.4					1.12496	0.154061	1.27522	0.121658	0.150254	0.155132	0.386	3.8742	0.00149805	0.775915	0	1.22294
		3 (9m)	9	20	9.6	6.21627	8.75	5.72433	-0.85					0.906235	0.25699	0.864645	0.259223	-0.0415898	0.286027	0.386	0.650272	0.523302	-2.73268	-1.12732	-0.494323
		3 (10m)	10	20	7	3.53299	10.76	5.63489	3.76	6.56845	0.0273626	2.56	0.0191483	0.795822	0.206883	0.979185	0.213802	0.183363	0.287872	0.0637744	2.84857	0.0102744	1.6089	0	2.81291
	Bremner et al. (2012)	1 (Narrow)	4	12	16.9	10.9119	26.2	11.3276	9.3					1.15222	0.25637	1.38109	0.179783	0.228872	0.24993	0.386	3.17222	0.00888341	1.49233	0	2.59619
		1 (Wide)	4	12	24.3	14.5492	32.5	12.54	8.2					1.31908	0.240384	1.48175	0.161792	0.162667	0.232242	0.386	2.42633	0.033628	0.725684	0	1.02595
		2 (Narrow)	4	12	15.7	9.83805	12.2	4.12228	-3.5					1.12398	0.249943	1.06288	0.142797	-0.0610929	0.235178	0.386	0.899879	0.387461	-1.86546	-0.450544	-0.350845
		2 (Wide)	4	12	9.7	5.85433	10	5.33472	0.3					0.919323	0.242043	0.945617	0.217339	0.0262942	0.255362	0.386	0.356693	0.72807	-0.853513	0	-0.535056
		3 (Discont)	4	12	16.2	8.8681	12.8	6.47787	-3.4					1.1526	0.222342	1.05769	0.207386	-0.0949056	0.238427	0.386	1.37888	0.195324	-2.25701	-0.0589936	-0.0313216
		3 (Disloc)	4	12	17.1	10.808	13	6.06218	-4.1					1.16001	0.25178	1.07122	0.192644	-0.0887955	0.251117	0.386	1.22491	0.246191	-2.18625	-0.129748	-0.0993138
	Casasola & Park (2013)	pilot	10	9	13.73	8.43	29.13	19.23	15.4					1.06821	0.245632	1.38579	0.261197	0.317588	0.28112	0.386	3.38917	0.0095117	1.88975	0	3.96457
	Ceulemans et al. (2012)		8	16	1.78	1.16	2.11	1.25	0.33					0.173559	0.25838	0.258962	0.238195	0.0854023	0.275653	0.386	1.23927	0.234286	-0.225388	0	-0.0318275
	Cheung et al. (2012)	Speaking	12	18	17.8	12.3	29	14.8	11.2	18.276	0.0997533	2.6	0.0186801	1.16566	0.271338	1.41213	0.208945	0.246478	0.321464	0.122968	3.25299	0.00468163	2.54432	0	4.99035
		Clapping	12	18	15.9	9.7	24	13.8	8.1	13.7462	0.356989	2.5	0.0229478	1.13269	0.244288	1.31818	0.232114	0.185491	0.275235	0.33331	2.85928	0.0108592	1.48498	0	2.54305
		Reading	12	18	19.2	10.7	19.8	11.1	0.6	8.48528	0.697567	0.3	0.767814	1.22457	0.22586	1.23732	0.227036	0.0127509	0.199534	0.6118	0.271119	0.789564	-1.51552	-1.95848	-0.638139
		Silence	12	18	20.2	9.7	19.6	12.2	-0.6	14.1421	0.181384	0.18	0.859281	1.26029	0.197828	1.22115	0.248522	-0.0391461	0.286783	0.189718	0.579125	0.5701	-2.41697	-1.05703	-0.510886
	Curtin et al. (2012)	1 (Iambic)	16	20	6.58	3.77	8.83	4.01	2.25	4.21017	0.415654	2.39	0.027368	0.756583	0.231393	0.905244	0.188058	0.148662	0.236062	0.38128	2.81635	0.0110236	0.939168	0	1.61811
		1 (Trochaic)	16	20	8.32	3.59	7.04	3.95	-1.28	3.92078	0.46254	1.46	0.160628	0.883047	0.179454	0.788141	0.227204	-0.0949062	0.222727	0.419619	1.90562	0.0719449	-3.76169	-0.0983106	0.260352
		2	16	14	4.84	1.96	7.57	2.8	2.73	4.16928	-0.519429	2.45	0.029213	0.65187	0.169238	0.851252	0.155516	0.199381	0.270195	-0.383337	2.76103	0.0161929	1.34264	0	2.23007
	Daum et al. (2012)		9	24	7.3	3.15	9.57	3.97	2.27					0.826244	0.179461	0.946431	0.173059	0.120187	0.195395	0.386	3.01335	0.00619305	0.467533	0	1.10083
	Fennell (2012)	Control	14	23	8.48	5.16474	8.94	4.69522	0.46	4.41217	0.603153	0.5	0.62204	0.859886	0.24394	0.898442	0.214347	0.0385552	0.222588	0.534598	0.830703	0.415066	-1.36377	-3.07523	-0.522896
		Exposure	14	24	9.42	3.35734	11.85	4.31658	2.43	3.10823	0.698427	3.83	0.000857247	0.948084	0.150181	1.04666	0.153298	0.0985784	0.133612	0.612504	3.61446	0.00145748	-0.0329244	0	0.50835
	Flom & Pick (2012)	1 (7m)	7	24	4.1	2.1	8.1	6.2	4	6.32126	0.111045	3.1	0.00504759	0.562195	0.209621	0.808349	0.294919	0.246154	0.338485	0.132202	3.56265	0.00165461	3.38493	0	6.88453
		1 (5m)	5	24	5.7	4.5	14.1	13.9	8.4	12.508	0.455708	3.29	0.00320645	0.65068	0.302277	1.00178	0.357855	0.351104	0.360359	0.414033	4.77316	8.19441e-05	5.81558	0	14.7407
		2 (7m)	7	24	4.8	3.8	5.4	3.2	0.6	3.37861	0.545437	0.87	0.39329	0.575583	0.302942	0.667039	0.238256	0.0914567	0.279608	0.487403	1.6024	0.122712	-0.197862	0	0.338729
		2 (5m)	5	24	5.3	3.3	7	7.6	1.7	5.94876	0.663123	1.4	0.174858	0.653131	0.248588	0.675992	0.383254	0.022861	0.312204	0.583636	0.358726	0.723072	-1.78654	-2.84546	-0.644093
		3 (7m)	7	24	3.9	2.5	7.3	6.6	3.4	5.60826	0.556286	2.97	0.00685591	0.516314	0.254808	0.733596	0.335678	0.217282	0.304484	0.496275	3.49594	0.00194723	2.71624	0	5.20752
		3 (5m)	5	24	5.9	4.1	9.1	8.2	3.2	6.90605	0.540697	2.27	0.0328931	0.685295	0.272606	0.829965	0.334835	0.14467	0.313301	0.483528	2.26215	0.0334449	1.03455	0	1.91353
	Graf Estes (2012)	1 (Con)	11	28	7.8	2.43409	8.57	2.69867	0.77	1.59158	0.812512	2.56	0.0163798	0.871915	0.132391	0.91245	0.133539	0.0405349	0.102001	0.705791	2.10284	0.0449399	-1.60675	-3.79725	-0.498881
		1 (Inc)	11	28	7.62	2.91033	8.36	3.1749	0.74	1.62478	0.860936	2.41	0.0230369	0.852387	0.160258	0.89295	0.15941	0.0405633	0.11406	0.745388	1.88182	0.0706825	-1.60598	-3.79802	-0.498543
		2A (word)	17	22	7.51	2.81425	8.66	3.56472	1.15	2.1838	0.790382	2.47	0.0221665	0.847107	0.157429	0.903529	0.171821	0.0564225	0.130776	0.687696	2.02365	0.0559174	-0.92515	0	-0.327834
		2A (part)	17	22	5.99	1.73545	6.63	2.72044	0.64	1.02104	0.99234	2.94	0.0078216	0.759924	0.123299	0.787724	0.171315	0.0278002	0.0923182	0.852836	1.41245	0.172467	-1.5328	-2.7132	-0.603884
		2B	17	22	6.25	2.11069	6.22	3.70543	-0.03	2.75907	0.67592	0.051	0.959808	0.772428	0.142724	0.727838	0.239344	-0.04459	0.192527	0.5941	1.08632	0.28965	-3.06965	-1.17635	-0.464703
	Graf Estes & Hurley (2013)	1	17.5	28	6.32231	3.54225	7.21488	3.14866	0.892562					0.741593	0.226919	0.820372	0.181334	0.078779	0.229364	0.386	1.81745	0.0802622	-0.573393	0	0.171827
		2	17.5	26	6.47107	3.03413	7.95868	3.79266	1.4876	2.87759	0.66521	2.636	0.014206	0.767824	0.193601	0.856402	0.196467	0.0885778	0.17763	0.585342	2.54271	0.0175687	-0.286584	0	0.342756
		3	17.5	28	6.32231	3.14866	5.95041	3.54225	-0.371901					0.752764	0.204425	0.708678	0.239193	-0.0440863	0.247497	0.386	0.94257	0.354259	-3.89321	-1.51079	-0.454708
	Henderson & Woodward (2012)	1 (Same)	9	20	5	2.68328	6.6	3.1305	1.6					0.644012	0.218485	0.77548	0.195636	0.131468	0.230242	0.386	2.55359	0.0194108	0.60733	0	1.11864
		1 (Switch)	9	20	5.6	2.68328	5.2	3.1305	-0.4					0.703308	0.19744	0.648847	0.241519	-0.0544607	0.245969	0.386	0.990187	0.334526	-2.98109	-0.878909	-0.366124
		2 (Word)	9	20	6	3.1305	7.4	4.47214	1.4					0.72587	0.213099	0.801629	0.24232	0.075759	0.253507	0.386	1.33647	0.19718	-0.467851	0	-0.0785147
		2 (Pref)	9	20	6.6	4.47214	6	2.68328	-0.6					0.737496	0.266957	0.738561	0.18544	0.0010647	0.259685	0.386	0.0183356	0.985562	-1.90945	-1.95055	-0.673577
	Hohenberger et al. (2012)	BoH (Bel)	6	21	19.52	19.1552	16.25	19.7509	-3.27					1.14402	0.356666	1.01386	0.413645	-0.130159	0.429438	0.386	1.38893	0.180127	-4.66416	0.611163	1.16514
		BoH (Abo)	6	28	24.73	19.1552	33	19.7373	8.27					1.29117	0.297732	1.45211	0.240165	0.16094	0.301864	0.386	2.82118	0.00886404	1.64659	0	3.0668
		BoH (10m)	10	59	15.62	10.984	22.27	16.0536	6.65					1.10643	0.275285	1.25685	0.280943	0.150416	0.308229	0.386	3.7484	0.000412305	2.87042	0	6.23511
		Cause (10m)	10	56	24.67	13.6196	29.55	19.6063	4.88	17.7275	0.478668	2.06	0.0441428	1.3344	0.224004	1.39134	0.262308	0.0569424	0.261001	0.432807	1.63263	0.10826	-2.32683	-8.48117	0.0861772
	Ma & Xu (2013)	1 (Reg)	9	16	11.2	4.14	14.59	7.61	3.39	5.02222	0.790801	2.7	0.0164588	1.02141	0.155422	1.1118	0.213041	0.0903948	0.154851	0.688038	2.33501	0.0338495	-0.148305	0	0.0402326
		1 (Ran)	9	16	11.53	4.98	9.92	3.43	-1.61	6.85106	-0.303599	0.94	0.36211	1.02469	0.179617	0.971989	0.145945	-0.0526968	0.253786	-0.206853	0.83057	0.41924	-2.35764	-0.730361	-0.402661
		2 (Reg)	9	16	9.23	4.14	12.52	4.61	3.29	4.83824	0.39253	2.72	0.0158114	0.925397	0.185942	1.07	0.154857	0.144599	0.19413	0.362372	2.97943	0.00935643	0.688609	0	1.08605
		2 (Ran)	9	16	12.41	5.86	10.67	3.84	-1.74	6.69231	0.0955058	1.04	0.314814	1.05006	0.194845	1.00172	0.151563	-0.0483458	0.232117	0.119495	0.833127	0.417842	-2.29046	-0.797541	-0.438757
		3	9	16	10.2	4.12	15.41	9.3	5.21	8.68333	0.366219	2.4	0.0298249	0.975782	0.168836	1.12036	0.242031	0.144579	0.243367	0.340858	2.37631	0.0312363	0.6883	0	1.08558
		4	9	16	11.59	5.09	12.3	7.03	0.71	10.1429	-0.384942	0.28	0.783302	1.02579	0.182385	1.02852	0.230899	0.00273819	0.331063	-0.273367	0.0330836	0.974044	-1.50172	-1.58628	-0.630046
	Macchi Cassia et al. (2012)	1A (Asc)	4	12	4.5	1.62813	7.9	3.70659	3.4	3.22683	0.495223	3.65	0.00382073	0.6265	0.152324	0.854423	0.193719	0.227923	0.18544	0.446344	4.2577	0.0013482	1.48135	0	2.56994
		1A (Desc)	4	12	7.1	2.39023	7.1	2.77128	0					0.827945	0.1423	0.820466	0.163542	-0.00747948	0.17038	0.386	0.15207	0.881885	-1.24461	-1.07139	-0.573549
		1B (Desc)	4	12	6.49	3.32554	5.87	2.45951	-0.62					0.761618	0.209699	0.733516	0.174662	-0.0281021	0.214953	0.386	0.452883	0.659436	-1.48342	-0.832578	-0.529099
		1B (Ran)	4	12	7.38	3.08305	6.05	1.83597	-1.33					0.833126	0.174184	0.762626	0.128902	-0.0705002	0.172112	0.386	1.41896	0.183619	-1.97439	-0.341608	-0.275856
		2 (Asc)	4	12	3.3	1.87061	6.5	2.77128	3.2	3.44259	-0.0648336	3.22	0.00815907	0.45801	0.229245	0.776646	0.177487	0.318636	0.291548	-0.0116144	3.78596	0.00301574	2.53181	0	5.57333
		2 (Desc)	4	12	6.05	4.60726	7.11	5.23079	1.06					0.682437	0.293713	0.757933	0.285643	0.0754966	0.321077	0.386	0.814533	0.43262	-0.283749	0	-0.231668
	MacKenzie et al. (2012)	1 (Cont)	12	16	7.72	3.32	10.61	4.02	2.89	4.26568	0.336673	2.71	0.0161319	0.850768	0.178904	0.996587	0.159063	0.145818	0.1982	0.316698	2.94286	0.0100786	0.707436	0	1.11513
		1 (Func)	12	16	6.88	2.98	6.68	3	-0.2					0.800252	0.180084	0.78488	0.186155	-0.0153717	0.202988	0.386	0.30291	0.766119	-1.78134	-1.30666	-0.611261
		2	12	16	6.42	3.23	9.72	3.5	3.3	2.62425	0.698637	5.03	0.000149434	0.758538	0.206297	0.961193	0.15164	0.202655	0.164987	0.612676	4.91324	0.000187449	1.58499	0	2.74128
	Marcus et a. (2012)	1 (Ton 7m)	7	18	6.912	4.34446	11.52	11.9473	4.608					0.767307	0.250592	0.902885	0.37112	0.135578	0.35879	0.386	1.60319	0.127308	0.617995	0	1.05433
		1 (Spe 7m)	7	18	9.984	5.43058	11.648	6.5167	1.664					0.943026	0.221095	1.00712	0.226633	0.0640922	0.248118	0.386	1.09593	0.288393	-0.623719	0	-0.271642
		1 (Ton 14m)	14	18	7.808	8.14587	6.016	3.80141	-1.792					0.732631	0.372686	0.706356	0.251724	-0.026275	0.360327	0.386	0.309373	0.760798	-2.1934	-1.2806	-0.589109
		1 (Spe 14m)	14	18	8.064	3.80141	11.52	4.34446	3.456					0.862975	0.194548	1.03258	0.158369	0.169602	0.197848	0.386	3.63692	0.00203878	1.20898	0	2.0189
		pilot	7	20	7.03	3.43	9.95	6.41	2.92	6.10217	0.355143	2.14	0.0455451	0.800585	0.20069	0.922442	0.255882	0.121856	0.26772	0.3318	2.03555	0.0559848	0.421827	0	0.866146
	Marquis & Shi (2012)	1 (Morph)	11	16	3.711	1.32	4.55	1.56	0.839	1.07806	0.731786	3.113	0.00712545	0.543621	0.149901	0.633878	0.144783	0.0902566	0.125148	0.639781	2.8848	0.0113387	-0.150438	0	0.038183
		1 (Non-m)	11	16	4.22	2.36	3.71	1.68	-0.51	2.15417	0.473107	0.947	0.358646	0.566221	0.226552	0.52887	0.187566	-0.0373508	0.223854	0.428259	0.667415	0.514645	-2.1207	-0.967304	-0.516119
		2	11	16	3.17	1.16	3.73	1.28	0.56	1.06161	0.62533	2.11	0.0520656	0.473771	0.153956	0.547534	0.144906	0.0737634	0.141556	0.552733	2.08436	0.0546381	-0.405093	0	-0.183927
	Martin et al. (2012)	1 (Speech)	12	16	11.9	4.48	20.3	13.72	8.4					1.04677	0.158112	1.2258	0.266388	0.179032	0.251885	0.386	2.84309	0.0123378	1.22026	0	2.001
		1 (Cough)	12	16	24.6	8.16	21	12.92	-3.6					1.36827	0.140316	1.25251	0.246061	-0.115755	0.231474	0.386	2.0003	0.063909	-3.33125	0.243253	0.46947
		2	12	28	23.1	16.7211	15.3	11.4826	-7.8					1.27212	0.281897	1.08768	0.290283	-0.184445	0.317108	0.386	3.07779	0.00474408	-7.68571	2.28171	4.2601
		3	12	16	30.8	17.4	17.5	17.68	-13.3					1.4284	0.228568	1.09029	0.364247	-0.338114	0.347341	0.386	3.89373	0.00143951	-6.76448	3.67648	8.75561
		4	12	16	10.9	6.84	18.6	12.12	7.7					0.965329	0.250247	1.19267	0.258356	0.227338	0.281885	0.386	3.22596	0.00565505	1.9661	0	3.61271
	Moher et al. (2012)	1	7	20	7.87	4.23676	7.55	2.82451	-0.32					0.840711	0.219092	0.849503	0.157182	0.00879161	0.21476	0.386	0.183076	0.856678	-1.76032	-2.09968	-0.66568
		2 (Cont)	7	20	8.14	3.49993	9.56	4.15909	1.42	2.72668	0.759548	2.329	0.0310472	0.873789	0.178872	0.942818	0.180814	0.0690291	0.14777	0.662482	2.0891	0.0503894	-0.597739	0	-0.179562
		2 (Iden)	7	20	10.94	4.56158	11.69	4.78519	0.75	3.5758	0.708256	0.938	0.360016	1.00421	0.173878	1.03418	0.170935	0.0299656	0.150217	0.620541	0.89211	0.383494	-1.35166	-2.50834	-0.580579
		3	7	20	7.66	2.90689	9.38	3.49993	1.72					0.855013	0.159299	0.943898	0.156796	0.0888849	0.175153	0.386	2.26948	0.0350745	-0.214522	0	0.14559
		4 (Spat)	7	20	6.25	2.32551	6.69	2.5044	0.44					0.767724	0.156384	0.796948	0.157277	0.0292235	0.173794	0.386	0.751992	0.461271	-1.36599	-2.49401	-0.585134
		4 (Feat)	7	20	9.33	4.02492	9.36	4.42741	0.03					0.932821	0.179418	0.927431	0.195149	-0.00538976	0.207952	0.386	0.11591	0.90894	-2.03402	-1.82598	-0.670683
		5	7	20	8.59	4.23676	8.74	3.66715	0.15					0.886711	0.202654	0.906299	0.174887	0.0195875	0.21046	0.386	0.416222	0.681911	-1.55196	-2.30804	-0.633908
	Möhring et al. (2012)	1	6	24	10.87	7.10352	15.52	7.93635	4.65					0.959009	0.258985	1.14045	0.209317	0.181441	0.262748	0.386	3.38299	0.00256192	1.88617	0	3.41646
		2	6	24	9.4	6.56463	10.39	6.51564	0.99					0.886868	0.273723	0.944599	0.250106	0.0577308	0.290906	0.386	0.972212	0.34106	-0.978955	0	-0.291881
		3	10	24	6.61	2.74343	10.03	5.19292	3.42					0.785689	0.173138	0.949732	0.211641	0.164043	0.215593	0.386	3.72759	0.00110372	1.48323	0	2.66311
	Muentener et al. (2012)	1 (Agent on)	24	22	7.62	6.51968	14.83	8.67727	7.21	11.3103	-0.0894636	2.99	0.00697945	0.762674	0.321878	1.10721	0.235654	0.344532	0.404915	-0.0317544	3.99096	0.000663898	5.19142	0	12.9006
		1 (Agent off)	24	22	2.98	2.81425	5.7	3.424	2.72	4.25264	0.0808853	3	0.00682183	0.335773	0.346772	0.688971	0.241065	0.353198	0.400479	0.10754	4.13666	0.000468642	5.3754	0	13.593
		1 (Mot on)	24	22	6.69	9.94368	7.68	8.67727	0.99					0.572225	0.468964	0.706721	0.39391	0.134496	0.482163	0.386	1.30836	0.204892	0.732344	0	1.37905
		1 (Mot off)	24	22	2.65	1.87617	2.98	2.48592	0.33					0.33502	0.276825	0.359517	0.315636	0.0244972	0.329855	0.386	0.348342	0.731051	-1.60292	-2.64308	-0.623665
		3 (Cau on)	24	22	7.99	4.97184	11.95	7.73919	3.96	9.19507	0.000842587	2.02	0.0563237	0.831476	0.248457	1.00131	0.257025	0.169835	0.349881	0.042089	2.27676	0.0333849	1.4826	0	2.61062
		3 (Cau off)	24	22	4.42	2.48592	6.53	3.09567	2.11	3.95871	0.00595197	2.5	0.0207783	0.585741	0.22768	0.770891	0.195544	0.18515	0.293182	0.0462669	2.96208	0.00743834	1.80773	0	3.23317
		3 (Non on)	24	22	5.01	4.03376	4.69	4.03376	-0.32					0.591326	0.307005	0.550932	0.323172	-0.0403941	0.349425	0.386	0.542219	0.593375	-2.98057	-1.26543	-0.505537
		3 (Non off)	24	22	3.96	2.76735	3.83	2.76735	-0.13					0.511342	0.273871	0.491981	0.281479	-0.0193604	0.307771	0.386	0.295051	0.770852	-2.53402	-1.71198	-0.649463
	Ozturk et al. (2013)	1	4	12	13	6.9282	16.8	7.96743	3.8	4.7522	0.805223	2.77	0.018227	1.05966	0.217147	1.18126	0.195612	0.121599	0.161133	0.699831	2.61419	0.024077	0.250122	0	0.318772
		2	4	12	11.6	6.23538	12.3	6.23538	0.7	3.78886	0.815387	0.64	0.535275	1.00934	0.218801	1.04024	0.2077	0.0308979	0.163249	0.708142	0.655647	0.525527	-0.800203	0	-0.519106
		3	4	12	8.5	3.11769	7.5	3.4641	-1	3.98173	0.271568	0.87	0.402886	0.90201	0.154294	0.833071	0.190977	-0.0689392	0.211547	0.263461	1.12888	0.282965	-1.95632	-0.359684	-0.289041
	Pons et al. (2012)	1 (Cat ei)	4	12	4.19118	2.29242	6.54412	2.29242	2.35294					0.565503	0.222181	0.790717	0.147754	0.225214	0.214131	0.386	3.64339	0.00386514	1.44998	0	2.49558
		1 (Cat ie)	4	12	5.51471	1.78299	5.44118	2.03771	-0.0735294					0.719933	0.136939	0.707193	0.157336	-0.0127399	0.163932	0.386	0.26921	0.792751	-1.30553	-1.01047	-0.567106
		1 (Spa ei)	4	12	4.70588	2.29242	6.32353	2.29242	1.61765					0.626403	0.200405	0.774147	0.152607	0.147744	0.199602	0.386	2.56412	0.0263249	0.55288	0	0.74535
		1 (Spa ie)	4	12	6.47059	2.03771	6.02941	2.54713	-0.441176					0.790411	0.133547	0.744617	0.17599	-0.0457941	0.175109	0.386	0.905925	0.38439	-1.6883	-0.627705	-0.449903
		2 (Cat ei)	6	12	4.11765	2.03771	5.66176	2.54713	1.54412	1.76592	0.724586	3.029	0.0114698	0.567082	0.203264	0.712928	0.186451	0.145846	0.167429	0.633894	3.01755	0.011707	0.530897	0	0.711587
		2 (Cat ie)	6	12	5.51471	2.29242	5.80882	2.29242	0.294118					0.70691	0.173389	0.732657	0.165229	0.0257469	0.187743	0.386	0.475065	0.644033	-0.859851	0	-0.536781
		2 (Spa ei)	6	12	4.55882	1.78299	5.80882	3.05656	1.25					0.627945	0.163849	0.711013	0.21471	0.0830688	0.213981	0.386	1.34479	0.205766	-0.196064	0	-0.158935
		2 (Spa ie)	6	12	4.55882	1.52828	4.70588	2.03771	0.147059					0.635726	0.141732	0.635324	0.180036	-0.000401366	0.181113	0.386	0.00767682	0.994012	-1.16265	-1.15335	-0.576928
		3 (Cat ei)	12	12	4.92647	2.29242	7.94118	2.80185	3.01471	3.97082	-0.207212	2.63	0.0234072	0.649975	0.192271	0.874408	0.148758	0.224433	0.257724	-0.128037	3.01664	0.0117259	1.44094	0	2.47432
		3 (Cat ie)	12	12	5.80882	2.80185	6.17647	2.80185	0.367647	3.63876	0.156687	0.35	0.732948	0.718667	0.198625	0.750106	0.187869	0.0314385	0.249189	0.169523	0.437043	0.670536	-0.793942	0	-0.517065
		3 (Spa ei)	12	12	4.41176	2.54713	5	2.54713	0.588235	3.28662	0.167534	0.62	0.547886	0.582143	0.232938	0.648868	0.208609	0.0667253	0.283621	0.178392	0.814972	0.432379	-0.385321	0	-0.307235
		3 (Spa ie)	12	12	2.94118	1.27357	6.98529	2.29242	4.04412	2.34661	0.234729	5.97	9.31968e-05	0.431204	0.180036	0.821973	0.138897	0.390769	0.200089	0.233338	6.76532	3.09345e-05	3.36711	0	8.67312
	Schlottmann et al. (2012)	1 (Rea Rig)	6	16	11.4078	6.39106	22.3464	13.7654	10.9385					0.997928	0.226905	1.27935	0.246322	0.281425	0.262701	0.386	4.28511	0.000651025	2.80121	0	5.87204
		1 (Rea Non)	6	16	8.70391	4.9162	23.2067	14.7486	14.5028					0.879587	0.22853	1.29195	0.252957	0.412358	0.267554	0.386	6.16485	1.80955e-05	4.82281	0	13.3303
		1 (Del Rig)	6	16	7.72067	2.94972	16.0782	13.2737	8.35754					0.858069	0.160306	1.09338	0.313092	0.235311	0.291509	0.386	3.22886	0.00562156	2.0892	0	3.91557
		1 (Del Non)	6	16	8.58101	4.42458	12.514	7.86592	3.93296					0.882344	0.210872	1.02509	0.250602	0.142748	0.257822	0.386	2.21468	0.0426817	0.660033	0	1.04239
		1 (Goal)	6	56	8.04	6.20838	17.35	13.9689	9.31					0.803703	0.296999	1.13079	0.306999	0.327089	0.334764	0.386	7.31175	1.16346e-09	12.2719	0	31.0857
		2 (Rea)	5	36	10.0698	8.37209	18.3256	12.5581	8.25581					0.888917	0.314815	1.17946	0.269471	0.29054	0.325932	0.386	5.34849	5.58313e-06	6.61937	0	15.2755
		2 (Del)	5	36	12.0465	7.67442	17.8605	13.2558	5.81395					1.00689	0.253475	1.15661	0.287685	0.149718	0.301193	0.386	2.98249	0.00517923	1.72719	0	3.47507
	Sirois & Jackson (2012)	180°	10	19	3.01	1.65638	3.9	1.83074	0.89					0.421124	0.22337	0.547822	0.193805	0.126698	0.232453	0.386	2.3758	0.0288212	0.4895	0	0.914183
		120 °	10	19	2.4	1.91792	3.09	1.87433	0.69					0.272973	0.305198	0.421925	0.24309	0.148952	0.308161	0.386	2.10691	0.0494167	0.897537	0	1.51718
	Sloane et al. (2012)	1 (Exp)	19	16	13.4	6.7	19.5	11.1	6.1					1.07865	0.205152	1.22909	0.230084	0.150437	0.242045	0.386	2.48609	0.0251873	0.778746	0	1.22747
		1 (Inan)	19	16	16.9	10.6	14.5	6.8	-2.4					1.15585	0.250144	1.1182	0.193635	-0.0376475	0.250346	0.386	0.601526	0.556473	-2.12528	-0.962723	-0.514292
		1 (Cover)	19	16	16.6	6.8	15.2	6.5	-1.4					1.18642	0.171051	1.14538	0.177977	-0.0410479	0.193474	0.386	0.848648	0.409416	-2.17778	-0.910221	-0.492321
		2 (Exp)	21	18	30.2	13.4	58.4	25.4	28.2					1.44098	0.18411	1.72879	0.180769	0.28781	0.20219	0.386	6.03925	1.32739e-05	3.26225	0	7.04178
		2 (Imp)	21	18	38.3	22.2	66.9	23.6	28.6					1.5203	0.233738	1.79996	0.148734	0.279658	0.223421	0.386	5.31054	5.75233e-05	3.12066	0	6.61205
		2 (Con)	21	18	38.8	19.7	33.9	26.9	-4.9					1.53903	0.207989	1.42415	0.3035	-0.114876	0.294346	0.386	1.6558	0.116104	-3.7324	0.258396	0.572665
	Soska & Johnson (2013)	Hab (4m)	4	16	8.46	4.04	8.1	3.44	-0.36					0.882763	0.196838	0.872477	0.17685	-0.0102858	0.207719	0.386	0.198071	0.845649	-1.70281	-1.38519	-0.621975
		Hab (6m)	6	16	7.39	5.12	10.01	7.28	2.62					0.783512	0.271928	0.908241	0.282981	0.124729	0.307599	0.386	1.62197	0.125636	0.381814	0	0.646664
		Hab (9.5m)	9.5	16	7.75	6.2	12.22	8.8	4.47					0.78188	0.305459	0.996351	0.280711	0.214471	0.325435	0.386	2.63612	0.0187029	1.76744	0	3.14598
		Con (4m)	4	16	15.98	12.32	19.58	13.44	3.6					1.10228	0.296623	1.20798	0.269841	0.105702	0.314655	0.386	1.34372	0.199015	0.0880358	0	0.286682
		Con (6m)	6	16	16.59	9.92	14.58	9.52	-2.01					1.15347	0.240113	1.08665	0.258802	-0.0668237	0.276874	0.386	0.965401	0.349652	-2.57576	-0.512242	-0.264031
		Con (9.5m)	9.5	16	14.58	8.04	15.84	11.04	1.26					1.1061	0.223779	1.11378	0.273271	0.00767552	0.278468	0.386	0.110253	0.91367	-1.42549	-1.66251	-0.625824
	Spangler et al. (2013)	2 (Cau 3m)	3	53	13.7	12.7	14.5	13.2	0.8					1.00204	0.342025	1.03029	0.337416	0.0282526	0.376482	0.386	0.546327	0.587178	-3.66952	-6.55948	-0.645678
		2 (Afr 3m)	3	54	12.7	11.2	14	12.2	1.3					0.978871	0.329417	1.02345	0.326434	0.0445764	0.363399	0.386	0.9014	0.371454	-2.88812	-7.53388	-0.30291
		2 (Cau 6m)	6	53	8	8.3	11.9	10.08	3.9					0.744434	0.371224	0.958097	0.319398	0.213664	0.385081	0.386	4.03939	0.000177197	5.81333	0	12.0269
		2 (Afr 6m)	6	54	7.6	7.7	10	8.1	2.4					0.727441	0.364989	0.890457	0.308461	0.163015	0.376098	0.386	3.18511	0.00242471	3.28372	0	6.777
		2 (Cau 9m)	9	53	5.3	3.1	7.2	5	1.9					0.660381	0.235581	0.771871	0.272453	0.11149	0.283158	0.386	2.86646	0.0059793	0.587669	0	2.64066
		2 (Afr 9m)	9	54	5.7	4.7	8.2	7	2.5					0.643233	0.312793	0.79495	0.321316	0.151717	0.351416	0.386	3.17256	0.0025143	2.69497	0	5.75305
	Ting et al. (2012)	Sponly	8.5	10	15.9	10.1193	20.9	6.07157	5	7.61628	0.661266	2.076	0.0677027	1.12755	0.253261	1.30255	0.123618	0.175001	0.2073	0.582117	2.66957	0.0256404	0.723761	0	0.982834
		Sp+sign	8.4	10	15.3	8.66464	15.6	8.53815	0.3	7.29756	0.640184	0.13	0.899426	1.12429	0.229056	1.13623	0.222307	0.0119401	0.210616	0.564878	0.179273	0.861694	-0.849778	0	-0.53699
	Vaillant-Molina & Bahrick (2012)	bimodal	5.5	16	7.7	5.7	20.7	9.1	13					0.791607	0.287079	1.2776	0.182553	0.485995	0.274375	0.386	7.08512	3.715e-06	5.95977	0	18.7617
		unimodal	5.5	16	6.2	3.5	7.3	5.5	1.1					0.732322	0.22842	0.765698	0.291197	0.0333763	0.292611	0.386	0.456254	0.654744	-1.02867	-2.05933	-0.539199
	Weikum et al. (2012)	Con (6m)	6	25	3.99303	2.30489	5.15941	2.93177	1.16638	1.91523	0.757664	3.045	0.0055751	0.538857	0.232895	0.651838	0.229734	0.112981	0.190504	0.660941	2.96531	0.0067379	0.313165	0	0.951199
		Dep (6m)	6	19	4.89093	2.34609	4.26278	1.77199	-0.628146	1.73512	0.677543	1.578	0.131978	0.644422	0.197636	0.595082	0.173387	-0.0493402	0.168272	0.595427	1.27811	0.217449	-2.73815	-0.928847	-0.424409
		DRI (6m)	6	27	4.84534	3.03363	5.07076	3.01388	0.225423	2.11815	0.754667	0.553	0.584987	0.613506	0.249761	0.639381	0.238871	0.0258751	0.202158	0.658491	0.665077	0.511858	-1.93133	-3.27967	-0.638308
		Con (10m)	10	28	3.63717	1.88976	3.54599	1.17943	-0.0911825	2.01039	0.20652	0.24	0.812143	0.50887	0.212307	0.526953	0.140678	0.0180829	0.228701	0.210271	0.418388	0.678973	-2.2134	-3.1906	-0.692329
		Dep (10m)	10	16	3.85879	1.97562	4.98085	1.97056	1.12205	1.85004	0.56042	2.426	0.0283452	0.535901	0.209542	0.665726	0.165611	0.129826	0.191459	0.499655	2.71235	0.0160561	0.460507	0	0.753184
		SRI (10m)	10	30	4.03989	1.71331	4.17287	1.95609	0.132975	1.92172	0.457828	0.379	0.707449	0.570455	0.176623	0.577301	0.19356	0.00684632	0.200582	0.415766	0.18695	0.853002	-2.6968	-3.0932	-0.746897
